# Supplementary material for: Effects of nebulized dexmedetomidine for premedication on the parameters of oxidative and inflammatory stress in children undergoing tonsillotomy and adenoidectomy: A pilot randomized controlled trial
Source: PLoS One. 2026 May 11;21(5):e0348763. doi: 10.1371/journal.pone.0348763 (PMC13160344; doi:10.1371/journal.pone.0348763)
Supplement: S4 File — (XLSX) [file pone.0348763.s004.xlsx]

## Sheet: Vesna S Dodatne analize 14-JUN-
ID	Treatment	proteini1	proteini4	mda1	mda4	no1	no4	gsh1	gsh4	sod1	sod4	cat1	cat4	sh1	sh4	il61	il64	delta_IL	delta_proteini	delta_MDA	delta_NO	delta_GSH	delta_SOD	delta_CAT	delta_SH
N1	Control	80.95	186.259	93.5	93.5	14.2857	9.28571	16.4875	23.6561	760	960	6.13721	8.42362	0.306698	0.356625	10.3365	12.9365	2.6	105.309	0	-5	7.1685	200	2.28641	0.0499275
N2	Control	95.1409	85.0773	93	95	15.7143	12.1429	29.3909	31.5414	680	840	2.40675	2.76776	0.366611	0.524952	11.0071	7.58353	-3.42353	-10.0636	2	-3.57143	2.15055	160	0.361012	0.158341
N3	Control	112.268	88.8773	92.5	96	18.5714	12.8571	18.6381	25.0897	440	720	3.00844	3.8508	0.440789	0.543497	3.86588	5.34824	1.48235	-23.3909	3.5	-5.71429	6.45165	280	0.842362	0.102708
N4	Control	145.032	105.795	93	95	11.4286	10	23.6561	27.9571	520	600	2.52709	3.36945	0.305271	0.383728	1.88941	0	-1.88941	-39.2364	2	-1.42857	4.3011	80	0.842362	0.0784575
N5	Control	128.523	88.6227	92	93.1429	16.1081	16.9189	22.2223	25.0897	526.829	643.902	3.19982	3.6921	0.309551	0.281021	0	0	0	-39.9	1.14286	0.810811	2.8674	117.073	0.49228	-0.02853
N6	Control	126.995	67.5409	92.5714	93.7143	18	18.5405	17.9213	15.0539	878.049	878.049	3.19982	3.44596	0.286726	0.299565	0	0	0	-59.4545	1.14286	0.540541	-2.8674	0	0.24614	0.0128385
N7	Control	122.705	107.805	90.2857	90.8571	20.4324	21.7838	20.0718	21.5055	585.366	760.976	2.70754	3.19982	0.293859	0.286726	1.13647	5.39529	4.25882	-14.9	0.571429	1.35135	1.4337	175.61	0.49228	-0.0071325
N8	Control	206.786	88.3591	93.7143	94.8571	16.1081	19.8919	17.2044	15.7707	760.976	819.512	4.67666	4.9228	0.308124	0.315256	27.9835	19.8894	-8.09412	-118.427	1.14286	3.78378	-1.4337	58.5366	0.24614	0.0071325
N9	Control	128.077	45.6136	92.5714	90.8571	15.2973	17.7297	14.337	15.7707	878.049	643.902	3.6921	3.19982	0.296712	0.300992	6.44235	9.19529	2.75294	-82.4636	-1.71429	2.43243	1.4337	-234.146	-0.49228	0.0042795
N10	Control	102.559	94.0591	94.8571	95.4286	19.8919	17.1892	22.2223	23.6561	585.366	819.512	3.44596	3.19982	0.298138	0.302418	9.41882	17.6424	8.22353	-8.5	0.571429	-2.7027	1.4337	234.146	-0.24614	0.0042795
N11	Control	91.5955	87.6409	94.8571	93.7143	17.4595	14.7568	21.5055	19.3549	936.585	760.976	3.93824	3.44596	0.309551	0.31383	8.70118	7.88941	-0.811765	-3.95455	-1.14286	-2.7027	-2.15055	-175.61	-0.49228	0.0042795
N12	Control	108.668	102.905	92.5714	94.8571	15.8378	17.1892	17.9213	15.7707	585.366	702.439	3.93824	4.67666	0.293859	0.300992	12.2776	10.4776	-1.8	-5.76364	2.28571	1.35135	-2.15055	117.073	0.73842	0.0071325
N13	Control	116.423	96.8955	94.2857	95.4286	14.7568	15.5676	22.2223	20.0718	819.512	643.902	2.70754	2.95368	0.306698	0.298138	6.92471	10.8659	3.94118	-19.5273	1.14286	0.810811	-2.15055	-175.61	0.24614	-0.008559
N14	Control	228.841	81.7591	93.1429	94.2857	17.7297	16.3784	23.6561	22.2223	878.049	585.366	3.44596	4.67666	0.296712	0.300992	7.11294	14.0541	6.94118	-147.082	1.14286	-1.35135	-1.4337	-292.683	1.2307	0.0042795
D1	Dexmedetomedine	0	#NULL!	89.5	88.5	25.7143	17.8571	27.9571	34.4088	1000	1240	12.1541	16.3659	#NULL!	0.415112	0	5.27765	5.27765	#NULL!	-1	-7.85714	6.45165	240	4.21181	#NULL!
D2	Dexmedetomedine	83.5864	84.1773	90.2857	86.8571	20.973	18.8108	25.0897	35.8425	760.976	936.585	2.21526	4.9228	0.323815	0.415112	9.11294	18.3953	9.28235	0.590909	-3.42857	-2.16216	10.7528	175.61	2.70754	0.091296
D3	Dexmedetomedine	0	0	90.5	89	19.2857	18.5714	39.4267	43.7278	920	1160	5.89654	7.09991	0.467892	0.480731	13.1012	7.90118	-5.2	0	-1.5	-0.714286	4.3011	240	1.20337	0.0128385
D4	Dexmedetomedine	53.0409	78.2136	90	89.5	22.1429	16.4286	27.9571	45.1615	800	1200	6.01687	7.46092	0.403699	0.423671	10.5365	5.74824	-4.78824	25.1727	-0.5	-5.71429	17.2044	400	1.44405	0.019971
D5	Dexmedetomedine	115.723	75.2955	90.5	88.5	26.4286	24.2857	43.7278	47.3121	880	1160	6.13721	6.97957	0.452201	0.480731	14.16	15.7129	1.55294	-40.4273	-2	-2.14286	3.58425	280	0.842362	0.02853
D6	Dexmedetomedine	100.459	84.5136	87.4286	88.5714	22.8649	24.7568	31.5414	29.3909	1170.73	1229.27	6.64578	7.13806	0.350919	0.358052	6.56	22.0659	15.5059	-15.9455	1.14286	1.89189	-2.15055	58.5366	0.49228	0.0071325
D7	Dexmedetomedine	96.2955	89.9591	86.4	86.8571	26.9189	30.4324	35.8425	39.4267	936.585	1170.73	5.66122	7.13806	0.308124	0.315256	11.7953	10.3129	-1.48235	-6.33636	0.457143	3.51351	3.58425	234.146	1.47684	0.0071325
D8	Dexmedetomedine	117.768	100.568	89.7143	90.2857	22.0541	21.2432	36.5594	31.5414	1229.27	1112.2	7.63034	7.13806	0.423671	0.407979	16.7247	7.46588	-9.25882	-17.2	0.571429	-0.810811	-5.01795	-117.073	-0.49228	-0.0156915
D9	Dexmedetomedine	83.0682	89.6045	89.1429	88.5714	19.3514	21.5135	36.5594	38.7099	995.122	1170.73	6.89192	5.66122	0.393714	0.382302	1.24235	10.0188	8.77647	6.53636	-0.571429	2.16216	2.15055	175.61	-1.2307	-0.011412
D10	Dexmedetomedine	92.8955	84.6045	89.1429	90.2857	22.3243	25.2973	43.7278	39.4267	1229.27	1112.2	5.90736	5.66122	0.379449	0.358052	4.98353	10.3835	5.4	-8.29091	1.14286	2.97297	-4.3011	-117.073	-0.24614	-0.0213975
D11	Dexmedetomedine	116.332	95.8591	89.7143	89.1429	19.6216	18.5405	35.8425	32.2582	1053.66	995.122	7.3842	6.39964	0.350919	0.358052	15.1129	12.8306	-2.28235	-20.4727	-0.571429	-1.08108	-3.58425	-58.5366	-0.984559	0.0071325
D12	Dexmedetomedine	132.932	92.4318	88	89.1429	23.6757	21.5135	31.5414	29.3909	1170.73	995.122	7.3842	6.1535	0.415112	0.437935	17.1482	16.0541	-1.09412	-40.5	1.14286	-2.16216	-2.15055	-175.61	-1.2307	0.022824
D13	Dexmedetomedine	95.0045	94.8227	89.1429	90.2857	20.4324	19.0811	32.9751	35.8425	1053.66	1112.2	7.63034	8.36876	0.393714	0.372316	13.4659	12.4188	-1.04706	-0.181818	1.14286	-1.35135	2.8674	58.5366	0.73842	-0.0213975
D14	Dexmedetomedine	106.677	98.3318	90.2857	89.1429	20.7027	19.8919	39.4267	44.4447	995.122	1112.2	5.90736	5.16894	0.393714	0.380875	7.23059	35.6424	28.4118	-8.34545	-1.14286	-0.810811	5.01795	117.073	-0.73842	-0.0128385
D15	Dexmedetomedine	92.8045	83.6955	89.7143	90.8571	23.6757	25.2973	43.7278	45.1615	936.585	819.512	7.3842	7.87648	0.407979	0.420818	12.0541	15.9012	3.84706	-9.10909	1.14286	1.62162	1.4337	-117.073	0.49228	0.0128385
D16	Dexmedetomedine	125.432	59.5136	88.5714	87.4286	17.7297	18.8108	32.2582	36.5594	1112.2	1229.27	5.16894	4.67666	0.436509	0.423671	14.9247	4.48941	-10.4353	-65.9182	-1.14286	1.08108	4.3011	117.073	-0.49228	-0.0128385
