# Supplementary material for: Effects of nebulized dexmedetomidine for premedication on the parameters of oxidative and inflammatory stress in children undergoing tonsillotomy and adenoidectomy: A pilot randomized controlled trial
Source: PLoS One. 2026 May 11;21(5):e0348763. doi: 10.1371/journal.pone.0348763 (PMC13160344; doi:10.1371/journal.pone.0348763)
Supplement: S5 File — (XLSX) [file pone.0348763.s005.xlsx]

## Sheet: Vesna Stevanovic AVAILABLE DATA
No	Treatment	Gender	Age	Body mass (kg)	ASA	Ramsay scale preinh.	Ramsay scale 30min	Measurement (min)	Pulse before inh.	Pulse post inh.	Pulse 5 min	Pulse 10 min	Pulse 15 min	Pulse OP final	Pulse wake	Resp. rate before inh.	Resp. rate post inh.	Resp. rate 5 min	Resp. rate 10 min	Resp. rate 15 min	Resp. rate OP final	Resp. rate wake	SBP before inh.	SBP post inh.	SBP 5 min	SBP 10 min	SBP 15 min	SBP OP final	SBP wake	DBP before inh.	DBP post inh.	DBP 5 min	DBP 10 min	DBP 15 min	DBP OP final	DBP wake	MAP before inh.	MAP post inh.	MAP 5 min	MAP 10 min	MAP 15 min	MAP OP final	MAP wake	Sat before inh.	Sat post inh.	Sat 5 min	Sat 10 min	Sat 15 min	Sat OP final
1	Control	male	7	40	1	2	2	20	95	92	134	136	146	129	84	22	27	34	20	20	18	20	114	114	105	130	130	120	150	64	72	55	60	80	80	70	81	86	72	83	97	93	97	98	98	99	100	100	100
2	Deksmedetomidin	male	4	18	1	1	2	15	100	100	106	89	150	150	111	22	21	22	22	22	22	25	111	109	109	106	136	136	119	60	68	70	50	56	56	75	77	81	83	68	99	99	90	97	98	100	100	100	100
3	Control	female	7.04	21.5	1	1	1	15	115	115	90	115	121	121	111	14	15	17	19	19	19	15	124	119	108	118	120	120	114	83	85	74	81	79	79	85	97	96	85	93	91	91	94	98	98	100	100	100	100
4	Dexmedetomidine	male	5.03	19	1	1	3	25	89	94	85	78	95	125	108	18	17	17	23	23	17	19	100	96	104	104	119	125	109	60	41	61	64	80	99	79	73	59	75	77	93	108	89	97	100	99	100	100	100
5	Control	male	6.08	17.5	1	1	2	15	111	91	75	98	121	121	100	12	14	20	20	20	20	15	121	104	98	117	119	119	128	71	63	54	84	83	83	73	88	77	69	95	95	95	91	100	98	100	100	100	100
6	Control	male	4.07	18	1	1	1	20	113	115	110	110	137	141	115	17	18	33	22	22	22	17	110	102	103	95	130	118	111	75	67	71	57	99	82	69	87	79	85	70	109	94	83	98	100	100	100	100	100
7	Dexmedetomidine	female	5.06	18	1	1	4	25	89	88	79	78	91	125	107	22	18	15	15	23	23	20	111	92	85	112	101	104	81	85	37	48	78	69	64	40	93	55	69	89	80	77	54	99	98	97	100	100	100
8	Dexmedetomidine	female	5.07	18	1	1	2	20	79	82	79	133	136	123	118	15	19	20	20	20	20	25	100	107	105	112	123	119	116	65	63	68	65	74	70	75	77	78	80	81	90	86	89	98	97	100	99	99	100
9	Control	female	4.06	16	1	1	1	35	138	128	141	130	113	130	138	20	21	18	20	20	20	15	114	119	126	92	113	111	112	80	78	71	58	76	63	87	91	91	89	70	88	79	95	98	100	100	100	100	100
10	Dexmedetomidine	female	9	25	1	1	3	15	88	78	74	123	122	122	97	17	17	20	20	20	20	15	122	106	97	135	129	129	98	80	56	60	96	86	86	63	94	73	72	109	100	100	75	99	97	100	100	100	100
11	Dexmedetomidine	female	5.5	19	1	1	4	20	116	105	102	95	113	114	96	20	27	19	20	20	20	18	120	99	104	101	100	117	102	45	74	66	66	60	80	70	70	82	79	78	73	87	81	98	96	99	100	100	100
12	Control	male	8.04	27	1	1	2	20	79	79	102	81	126	143	120	19	17	28	20	20	20	23	121	122	143	104	130	145	137	71	75	81	64	87	107	82	87	91	101	77	101	120	100	100	99	99	100	100	100
13	Control	female	7	30.5	1	1	1	20	88	93	97	121	131	142	117	18	16	19	19	19	19	18	122	120	98	101	118	126	110	61	57	59	54	54	83	80	81	78	72	70	75	97	90	98	99	99	100	99	99
14	Dexmedetomidine	male	6.02	24	1	1	3	15	94	84	86	123	118	118	91	13	18	17	20	20	20	19	105	119	116	134	132	132	111	69	71	78	90	80	80	80	81	87	91	104	97	97	90	98	97	99	99	100	100
15	Dexmedetomidine	male	6	19	1	1	2	25	104	100	113	112	121	137	137	22	19	22	22	22	25	25	99	87	93	102	115	114	114	57	52	59	65	78	76	76	71	64	70	77	90	89	89	99	97	95	100	100	100
16	Control	male	4.1	24	1	1	1	20	142	139	142	119	129	142	148	24	16	24	24	24	24	24	123	118	100	143	148	138	148	89	77	52	101	99	91	95	100	91	68	115	113	107	113	98	99	99	100	99	99
17	Dexmedetomidine	male	6.1	20.3	1	1	4	20	80	92	107	128	116	117	92	17	23	23	23	25	25	22	105	100	92	122	112	123	99	65	55	55	86	74	82	62	78	70	67	98	87	96	74	98	98	100	100	100	100
18	Control	male	5	14	1	1	1	25	149	130	106	104	83	145	161	20	20	20	25	20	22	24	113	113	98	83	121	124	130	67	67	58	41	85	89	87	82	82	71	55	97	101	101	100	100	100	100	100	100
19	Dexmedetomidine	male	6.08	22	1	1	3	25	99	82	89	84	83	89	102	21	18	19	19	19	23	16	110	109	85	108	112	110	100	78	78	50	77	83	75	65	89	88	62	87	93	87	77	97	98	98	100	100	100
20	Control	male	5	13	1	1	1	25	118	105	114	124	147	143	145	23	22	22	22	22	24	24	97	98	99	120	134	116	133	56	54	64	83	83	64	78	70	68	76	95	100	81	96	98	98	100	100	99	99
21	Control	male	5.5	23	1	1	1	20	104	100	92	93	129	109	128	25	24	19	17	20	20	24	120	121	126	103	100	125	126	95	98	87	59	61	85	90	103	102	100	73	74	98	102	98	98	98	98	100	100
22	Dexmedetomidine	male	12.4	40	1	1	2	20	64	62	94	105	104	108	71	21	20	18	18	18	18	20	114	109	94	109	120	119	119	61	61	49	66	75	73	70	79	77	64	80	90	88	86	97	100	99	99	99	99
23	Control	male	6.06	30	1	1	1	25	80	87	107	103	89	103	95	21	21	20	20	20	20	24	107	100	99	113	115	123	117	74	69	57	73	87	76	86	85	79	71	86	96	91	96	97	99	100	99	100	98
24	Dexmedetomidine	male	7.05	35	1	1	2	30	96	88	110	106	108	116	110	19	18	18	20	20	20	25	114	100	110	101	118	124	115	76	68	68	60	76	67	67	89	79	82	73	90	86	83	98	98	98	100	100	100
25	Control	female	5.08	20	1	1	1	15	126	120	88	112	109	109	133	21	22	19	19	19	19	22	137	120	108	99	108	108	110	89	86	71	60	72	72	75	105	97	83	73	84	84	86	99	99	100	99	100	100
26	Control	female	6.11	25	1	1	1	25	122	123	119	102	129	134	129	21	20	20	20	20	20	22	115	117	123	142	144	132	133	83	84	78	104	102	98	97	94	95	93	116	116	111	109	100	99	100	100	100	100
27	Dexmedetomidine	male	10.05	36	1	1	3	25	81	88	86	99	91	88	81	18	19	20	20	20	20	23	123	120	112	126	125	123	129	88	80	75	93	84	82	77	100	93	87	104	98	96	94	100	99	99	98	99	99
28	Dexmedetomidine	female	8.03	31	1	1	2	25	107	92	81	81	85	87	89	16	18	22	22	22	22	28	120	108	103	90	118	116	113	76	62	70	49	83	83	80	91	77	81	63	95	94	91	100	98	100	100	100	100
29	Dexmedetomidine	female	5.05	21	1	1	2	20	102	86	88	75	112	94	125	14	14	21	21	21	21	18	104	85	101	90	106	113	110	71	52	58	57	74	79	68	82	63	72	68	85	90	82	95	98	97	99	100	100
30	Dexmedetomidine	female	8.05	20.8	1	1	2	20	95	105	109	87	119	109	117	17	16	20	20	20	20	19	106	102	109	88	93	119	120	66	64	64	65	51	72	63	79	77	79	73	65	88	82	98	100	100	100	100	100
31	Control	female	7.03	25	1	1	1	20	110	82	94	101	91	113	101	19	18	20	20	20	20	19	108	106	99	98	104	118	113	56	61	50	52	62	82	76	73	76	66	76	76	94	88	100	99	100	99	98	98
[truncated: 38 more columns]

## Sheet: Sheet1
	No
	Treatment
	Gender
	Age
	Body mass (kg)
	ASA
	Ramsay scale preinh.
	Ramsay scale 30min
	Measurement (min)
	Pulse before inh.
	Pulse post inh.
	Pulse 5 min
	Pulse 10 min
	Pulse 15 min
	Pulse OP final
	Pulse wake
	Resp. rate before inh.
	Resp. rate post inh.
	Resp. rate 5 min
	Resp. rate 10 min
	Resp. rate 15 min
	Resp. rate OP final
	Resp. rate wake
	SBP before inh.
	SBP post inh.
	SBP 5 min
	SBP 10 min
	SBP 15 min
	SBP OP final
	SBP wake
	DBP before inh.
	DBP post inh.
	DBP 5 min
	DBP 10 min
	DBP 15 min
	DBP OP final
	DBP wake
	MAP before inh.
	MAP post inh.
	MAP 5 min
	MAP 10 min
	MAP 15 min
	MAP OP final
	MAP wake
	Sat before inh.
	Sat post inh.
	Sat 5 min
	Sat 10 min
	Sat 15 min
	Sat OP final
	Sat wake
	BIS before inh.
	BIS post inh.
	BIS 5 min
	BIS 10 min
	BIS 15 min
	BIS OP final
	BIS wake
	hyperoxia duration (min)
	operation duration (min)
	delirium score wake
	fentanyl
	alfentanyl
	propofol
	Pain wake
	Pain 0h
	Pain 3h
	Pain 6h
	Pain 9h
	analgetics 1-3h
	analgetics 3-6h
	analgetics 6-9h
	analgetics 9-12h
	Complications during inhalation
	Intraop. Complications
	Postop. Complications
	iching
	Laringo
	DeSat
	uvula edem
	Vomiting
	fiver
	WBC 1
	WBC 2
	ΔWBC
	Hgb 1
	Hgb 2
	ΔHgb
	N/L 1
	N/L 2
	ΔN/L
	CRP 1
	CRP 2
	ΔCRP
	pH 1
	pH 2
	pH 3
	pCO2 1
	pCO2 2
	pCO2 3
	pO2 1
	pO2 2
	pO2 3
	Gly 1
	Gly 2
	Gly 3
	BE 1
	BE 2
	BE 3
	Lac 1
	Lac 2
	Lac 3
	IL6 1
	IL6 4
